# Supplementary material for: Cumulative Anticholinergic Burden and Risk of Delirium Among Older Adults with Alzheimer’s Disease
Source: Pharmacy (Basel). 2026 Jun 23;14(4):89. doi: 10.3390/pharmacy14040089 (PMC13414801; doi:10.3390/pharmacy14040089)
Supplement: Supplementary file 1 [file pharmacy-14-00089-s001.zip]

Archive with 1 entries (1 files):
- pharmacy-4348713-supplementary.pdf
